# Supplementary material for: Cobitis takenoi sp. n. (Cypriniformes, Cobitidae): a new spined loach from Honshu Island, Japan
Source: Zookeys. 2016 Feb 23;(568):119–28. doi: 10.3897/zookeys.568.7733 (PMC4829672; doi:10.3897/zookeys.568.7733)
Supplement: XML Treatment for Cobitis takenoi [file zookeys.568.7733-treatment1.xml]

<!DOCTYPE tp:taxon-treatment
  PUBLIC "-//TaxonX//DTD Taxonomic Treatment Publishing DTD v0 20100105//EN" "tax-treatment-NSO.dtd">
<tp:taxon-treatment xmlns:tp="http://www.plazi.org/taxpub"><tp:treatment-meta><kwd-group><label>Taxon classification</label><kwd><named-content content-type="kingdom">Animalia</named-content></kwd><kwd><named-content content-type="order">Cypriniformes</named-content></kwd><kwd><named-content content-type="family">Cobitidae</named-content></kwd></kwd-group><mixed-citation publication-type="journal"><person-group><name><surname>Nakajima</surname><given-names>Jun</given-names></name></person-group><article-title>
          <italic><tp:taxon-name><tp:taxon-name-part taxon-name-part-type="genus">Cobitis</tp:taxon-name-part> <tp:taxon-name-part taxon-name-part-type="species">takenoi</tp:taxon-name-part></tp:taxon-name></italic> sp. n. (<tp:taxon-name><tp:taxon-name-part taxon-name-part-type="order">Cypriniformes</tp:taxon-name-part></tp:taxon-name>, <tp:taxon-name><tp:taxon-name-part taxon-name-part-type="family">Cobitidae</tp:taxon-name-part></tp:taxon-name>): a new spined loach from Honshu Island, Japan</article-title><source>Zookeys</source><day>23</day><month>2</month><year>2016</year><volume>2016</volume><issue>568</issue><fpage>119</fpage><lpage>128</lpage><pub-id pub-id-type="doi">10.3897/zookeys.568.7733</pub-id></mixed-citation></tp:treatment-meta><tp:nomenclature><tp:taxon-name>
            <tp:taxon-name-part taxon-name-part-type="genus">Cobitis</tp:taxon-name-part>
            <tp:taxon-name-part taxon-name-part-type="species">takenoi</tp:taxon-name-part>
            <object-id xmlns:xlink="http://www.w3.org/1999/xlink" content-type="zoobank" xlink:type="simple">http://zoobank.org/13895F3E-53D6-4C24-BE3B-E6DBDF7BEF07</object-id>
          </tp:taxon-name><tp:taxon-status xmlns:xlink="http://www.w3.org/1999/xlink" xlink:type="simple">sp. n.</tp:taxon-status><xref ref-type="fig" rid="F3">Figs 3</xref><xref ref-type="fig" rid="F4">, 4</xref><xref ref-type="fig" rid="F5">, 5</xref><xref ref-type="table" rid="T1">, Table 1</xref><tp:nomenclature-citation-list><tp:nomenclature-citation><tp:taxon-name>
            <tp:taxon-name-part taxon-name-part-type="genus">Cobitis</tp:taxon-name-part>
            <tp:taxon-name-part taxon-name-part-type="species">takenoi</tp:taxon-name-part>
          </tp:taxon-name><comment>‘Tango tetraploid form’ of <tp:taxon-name><tp:taxon-name-part taxon-name-part-type="genus">Cobitis</tp:taxon-name-part> <tp:taxon-name-part taxon-name-part-type="species">striata</tp:taxon-name-part></tp:taxon-name>: <xref ref-type="bibr" rid="B23">Takeno et al. 2010</xref>: 108, fig. 2; <tp:taxon-name><tp:taxon-name-part taxon-name-part-type="genus">Cobitis</tp:taxon-name-part></tp:taxon-name> sp. 5: <xref ref-type="bibr" rid="B18">Nakajima et al. 2012</xref>: 92, fig. 3e; <tp:taxon-name><tp:taxon-name-part taxon-name-part-type="genus">Cobitis</tp:taxon-name-part></tp:taxon-name> sp.: <xref ref-type="bibr" rid="B6">Hosoya 2013</xref>: 331; <tp:taxon-name><tp:taxon-name-part taxon-name-part-type="genus">Cobitis</tp:taxon-name-part></tp:taxon-name> sp.: <xref ref-type="bibr" rid="B9">Kawase 2015</xref>: 181.</comment></tp:nomenclature-citation></tp:nomenclature-citation-list></tp:nomenclature><tp:treatment-sec sec-type="type material"><title>Type materials.</title><p>Holotype: <named-content xmlns:xlink="http://www.w3.org/1999/xlink" content-type="dwc:institutional_code" xlink:type="simple">KPM</named-content>-NI 31994, 60.4 mm <abbrev xmlns:xlink="http://www.w3.org/1999/xlink" xlink:type="simple"><def><p>standard length </p></def>(SL)</abbrev>, male, Tango District, Kyoto Prefecture, Honshu Island, Japan; collected by K. Tominaga on 17 Apr. 2010. Paratypes: 10 specimens, all from same locality as the holotype: <named-content xmlns:xlink="http://www.w3.org/1999/xlink" content-type="dwc:institutional_code" xlink:type="simple">TKPM</named-content>-P 7363, 7364, 53.2–67.5 mm <abbrev xmlns:xlink="http://www.w3.org/1999/xlink" xlink:title="standard length" xlink:type="simple">SL</abbrev>, male and female, same data as holotype; <named-content xmlns:xlink="http://www.w3.org/1999/xlink" content-type="dwc:institutional_code" xlink:type="simple">KPM</named-content>-NI 31995–31999, 49.4–70.5 mm <abbrev xmlns:xlink="http://www.w3.org/1999/xlink" xlink:title="standard length" xlink:type="simple">SL</abbrev>, 3 males and 2 females, collected by J. Nakajima on 12 Nov. 2010; <named-content xmlns:xlink="http://www.w3.org/1999/xlink" content-type="dwc:institutional_code" xlink:type="simple">KUN</named-content>-P 45133, 57.7 mm <abbrev xmlns:xlink="http://www.w3.org/1999/xlink" xlink:title="standard length" xlink:type="simple">SL</abbrev>, male, collected by K. Tominaga on 5 Jul. 2014; <abbrev xmlns:xlink="http://www.w3.org/1999/xlink" content-type="institution" xlink:title="private collection of the author, Japan" xlink:type="simple">JNC</abbrev> 188, 189, 58.6–60.6 mm <abbrev xmlns:xlink="http://www.w3.org/1999/xlink" xlink:title="standard length" xlink:type="simple">SL</abbrev>, 2 males, same data.</p></tp:treatment-sec><tp:treatment-sec sec-type="Diagnosis"><title>Diagnosis.</title><p>Maxillary barbel short, more of the same eye diameter; lamina circularis in adult males simple and roundish; <abbrev xmlns:xlink="http://www.w3.org/1999/xlink" xlink:title="upper segments of the first branched ray of the pectoral fin" xlink:type="simple">USP</abbrev> narrow; <abbrev xmlns:xlink="http://www.w3.org/1999/xlink" xlink:title="prepelvic myotome number" xlink:type="simple">PMN</abbrev> 14; line L5 organised in 11–17 oblong or ovoid blotches out of spawning season, and lines L3 and L5 in adult male well-developed longitudinal obvious stripes during spawning season; upper and lower spot at caudal base not connected; tetraploid.</p></tp:treatment-sec><tp:treatment-sec sec-type="Description"><title>Description.</title><p>Dorsal-fin rays iii, 7; anal-fin rays iii, 5; pectoral-fin rays i, 7–8; pelvic-fin rays ii, 6; caudal-fin rays 8+8. Body elongate, laterally compressed. Head and snout elongated. Interorbital space narrow, convex. Eye relatively large. Caudal peduncle relatively compressed. Mouth small, inferior, arched with fleshy lips; lower lip divided with 2 well-developed lobes; upper lip with transverse wrinkles on the surface. Barbels, 3 pairs, first on rostorum, second on maxilla, third on maxillomandibula; each barbel well-developed, length of maxillary barbel short, same as the eye diameter; the length of the rostral and maxillary barbels shorter than that of mandibular barbel (Fig. <xref ref-type="fig" rid="F4">4a</xref>). Lateral line short, reaching the pectoral-fin base. <abbrev xmlns:xlink="http://www.w3.org/1999/xlink" xlink:title="prepelvic myotome number" xlink:type="simple">PMN</abbrev> 14. Very small cycloid scales on the trunk. Suborbital spine two-pronged and incurved; length of the outer spine one-third of that of the inner spine (Fig. <xref ref-type="fig" rid="F4">4b</xref>). First branched ray of the pectoral fin longer than rest (Fig. <xref ref-type="fig" rid="F4">4c</xref>); pectoral fin in adult males longer than that in females. <abbrev xmlns:xlink="http://www.w3.org/1999/xlink" xlink:title="upper segments of the first branched ray of the pectoral fin" xlink:type="simple">USP</abbrev> narrow (Figs <xref ref-type="fig" rid="F4">4c, d</xref>, see also Fig. <xref ref-type="fig" rid="F6">6</xref>). Lamina circularis at the base of the pectoral fin in adult males simple and roundish (Fig. <xref ref-type="fig" rid="F4">4d</xref>). Dorsal-fin base equidistant from the base of the caudal fin and the top of the snout. Pelvic-fin origin below the second or third branched dorsal fin ray. <!--PageBreak-->Anal fin not reaching the caudal-fin base. Margin of anal and dorsal fins slightly roundish. Caudal fin slightly roundish. Abdominal vertebrae 22 (21–23); caudal vertebrae 20 (19–21); total vertebrae 42 (40–44) (<xref ref-type="bibr" rid="B23">Takeno et al. 2010</xref>). Largest recorded specimens 65.5 mm <abbrev xmlns:xlink="http://www.w3.org/1999/xlink" xlink:title="standard length" xlink:type="simple">SL</abbrev> in male and 84.9 mm <abbrev xmlns:xlink="http://www.w3.org/1999/xlink" xlink:title="standard length" xlink:type="simple">SL</abbrev> in female (<xref ref-type="bibr" rid="B23">Takeno et al. 2010</xref>).</p><fig id="F3" position="float" orientation="portrait"><label>Figure 3.</label><caption><p>Male (<bold>a</bold>, <bold>c</bold> holotype, <named-content xmlns:xlink="http://www.w3.org/1999/xlink" content-type="dwc:institutional_code" xlink:type="simple">KPM</named-content>-NI 31994, 60.4 mm <abbrev xmlns:xlink="http://www.w3.org/1999/xlink" xlink:title="standard length" xlink:type="simple">SL</abbrev>) and female (<bold>b</bold>, <bold>d</bold> paratype, <named-content xmlns:xlink="http://www.w3.org/1999/xlink" content-type="dwc:institutional_code" xlink:type="simple">KPM</named-content>-NI 31999, 70.5 mm <abbrev xmlns:xlink="http://www.w3.org/1999/xlink" xlink:title="standard length" xlink:type="simple">SL</abbrev>) specimens of <italic><tp:taxon-name><tp:taxon-name-part taxon-name-part-type="genus">Cobitis</tp:taxon-name-part> <tp:taxon-name-part taxon-name-part-type="species">takenoi</tp:taxon-name-part></tp:taxon-name></italic> sp. n. <bold>a</bold>, <bold>b</bold> Lateral view <bold>c</bold>, <bold>d</bold> dorsal view.</p></caption><graphic xmlns:xlink="http://www.w3.org/1999/xlink" xlink:href="zookeys-568-119-g003.jpg" position="float" orientation="portrait" xlink:type="simple" id="oo_79533.jpg"/></fig><fig id="F4" position="float" orientation="portrait"><label>Figure 4.</label><caption><p>
          <italic><tp:taxon-name><tp:taxon-name-part taxon-name-part-type="genus">Cobitis</tp:taxon-name-part> <tp:taxon-name-part taxon-name-part-type="species">takenoi</tp:taxon-name-part></tp:taxon-name></italic> sp. n., <named-content xmlns:xlink="http://www.w3.org/1999/xlink" content-type="dwc:institutional_code" xlink:type="simple">KPM</named-content>-NI 31994, holotype. <bold>a</bold> Mouth <bold>b</bold> right suborbital spine, lateral view (upper), and dorsal view (lower) <bold>c</bold> dorsal view of the pectoral ﬁn <bold>d</bold> lamina circularis and upper segments of the ﬁrst branched soft ray (<abbrev xmlns:xlink="http://www.w3.org/1999/xlink" xlink:title="upper segments of the first branched ray of the pectoral fin" xlink:type="simple">USP</abbrev>). Scale bars: 1 mm.</p></caption><graphic xmlns:xlink="http://www.w3.org/1999/xlink" xlink:href="zookeys-568-119-g004.jpg" position="float" orientation="portrait" xlink:type="simple" id="oo_79534.jpg"/></fig><fig id="F5" position="float" orientation="portrait"><label>Figure 5.</label><caption><p>Change in colouration of the <italic><tp:taxon-name><tp:taxon-name-part taxon-name-part-type="genus">Cobitis</tp:taxon-name-part> <tp:taxon-name-part taxon-name-part-type="species">takenoi</tp:taxon-name-part></tp:taxon-name></italic> sp. n. adult male (paratype, <named-content xmlns:xlink="http://www.w3.org/1999/xlink" content-type="dwc:institutional_code" xlink:type="simple">KUN</named-content>-P 45133, 57.7 mm <abbrev xmlns:xlink="http://www.w3.org/1999/xlink" xlink:title="standard length" xlink:type="simple">SL</abbrev>). <bold>a</bold> Spawning season, 8 July 2014 <bold>b</bold> non-spawning season, 5 December 2014.</p></caption><graphic xmlns:xlink="http://www.w3.org/1999/xlink" xlink:href="zookeys-568-119-g005.jpg" position="float" orientation="portrait" xlink:type="simple" id="oo_79535.jpg"/></fig><fig id="F6" position="float" orientation="portrait"><label>Figure 6.</label><caption><p>Narrow and broad types of upper segments of the first branched soft ray (<abbrev xmlns:xlink="http://www.w3.org/1999/xlink" xlink:title="upper segments of the first branched ray of the pectoral fin" xlink:type="simple">USP</abbrev>). <bold>a</bold> Narrow type (<italic><tp:taxon-name><tp:taxon-name-part taxon-name-part-type="genus">Cobitis</tp:taxon-name-part> <tp:taxon-name-part taxon-name-part-type="species">kaibarai</tp:taxon-name-part></tp:taxon-name></italic>) <bold>b</bold> broad type (<italic><tp:taxon-name><tp:taxon-name-part taxon-name-part-type="genus">Cobitis</tp:taxon-name-part> <tp:taxon-name-part taxon-name-part-type="species">magnostriata</tp:taxon-name-part></tp:taxon-name></italic>). Redrawn from <xref ref-type="bibr" rid="B16">Nakajima (2012)</xref>. Scale bars: 1 mm.</p></caption><graphic xmlns:xlink="http://www.w3.org/1999/xlink" xlink:href="zookeys-568-119-g006.jpg" position="float" orientation="portrait" xlink:type="simple" id="oo_79536.jpg"/></fig><table-wrap id="T1" position="float" orientation="portrait"><label>Table 1.</label><caption><p>Counts and morphometric measurements of <italic><tp:taxon-name><tp:taxon-name-part taxon-name-part-type="genus">Cobitis</tp:taxon-name-part> <tp:taxon-name-part taxon-name-part-type="species">takenoi</tp:taxon-name-part></tp:taxon-name></italic> sp. n.</p></caption><table id="TID0E1ZAE" rules="all"><tbody><tr><th rowspan="1" colspan="1"/><th rowspan="1" colspan="1"/><th rowspan="2" colspan="1">Holotype</th><th rowspan="1" colspan="2">Paratypes</th></tr><tr><th rowspan="1" colspan="1"/><th rowspan="1" colspan="1"/><th rowspan="1" colspan="1">7 males</th><th rowspan="1" colspan="1">3 females</th></tr><tr><td rowspan="1" colspan="2">
              <bold><abbrev xmlns:xlink="http://www.w3.org/1999/xlink" xlink:title="standard length" xlink:type="simple">SL</abbrev> (mm); mean (range)</bold>
            </td><td rowspan="1" colspan="1">60.6</td><td rowspan="1" colspan="1">55.5 (49.4–58.6)</td><td rowspan="1" colspan="1">67.4 (64.2–70.5)</td></tr><tr><td rowspan="5" colspan="1">
              <bold>Counts</bold>
            </td><td rowspan="1" colspan="1">Dorsal fin</td><td rowspan="1" colspan="1">iii, 7</td><td rowspan="1" colspan="1">iii, 7</td><td rowspan="1" colspan="1">iii, 7</td></tr><tr><td rowspan="1" colspan="1">Anal fin</td><td rowspan="1" colspan="1">iii, 5</td><td rowspan="1" colspan="1">iii, 5</td><td rowspan="1" colspan="1">iii, 5</td></tr><tr><td rowspan="1" colspan="1">Pectoral fin</td><td rowspan="1" colspan="1">i, 8</td><td rowspan="1" colspan="1">i, 7–8</td><td rowspan="1" colspan="1">i, 7–8</td></tr><tr><td rowspan="1" colspan="1">Pelvic fin</td><td rowspan="1" colspan="1">ii, 6</td><td rowspan="1" colspan="1">ii, 6</td><td rowspan="1" colspan="1">ii, 6</td></tr><tr><td rowspan="1" colspan="1">Caudal fin</td><td rowspan="1" colspan="1">8+8</td><td rowspan="1" colspan="1">8+8</td><td rowspan="1" colspan="1">8+8</td></tr><tr><td rowspan="7" colspan="1">
              <bold>In % <abbrev xmlns:xlink="http://www.w3.org/1999/xlink" xlink:title="standard length" xlink:type="simple">SL</abbrev>; mean (range)</bold>
            </td><td rowspan="1" colspan="1">
                    <abbrev xmlns:xlink="http://www.w3.org/1999/xlink" xlink:title="lateral head length" xlink:type="simple">HL</abbrev>
                  </td><td rowspan="1" colspan="1">20.0</td><td rowspan="1" colspan="1">20.7 (19.8–21.7)</td><td rowspan="1" colspan="1">20.2 (19.3–21.5)</td></tr><tr><td rowspan="1" colspan="1">Body depth</td><td rowspan="1" colspan="1">15.7</td><td rowspan="1" colspan="1">14.4 (13.2–17.6)</td><td rowspan="1" colspan="1">13.3 (12.5–13.9)</td></tr><tr><td rowspan="1" colspan="1">Predorsal length</td><td rowspan="1" colspan="1">50.2</td><td rowspan="1" colspan="1">49.7 (47.6–53.1)</td><td rowspan="1" colspan="1">51.1 (49.5–52.6)</td></tr><tr><td rowspan="1" colspan="1">Preanal length</td><td rowspan="1" colspan="1">74.6</td><td rowspan="1" colspan="1">74.8 (71.2–77.1)</td><td rowspan="1" colspan="1">76.0 (73.9–78.8)</td></tr><tr><td rowspan="1" colspan="1">
                    <abbrev xmlns:xlink="http://www.w3.org/1999/xlink" xlink:title="length of between pectoral-ﬁn base and pelvic-ﬁn origin" xlink:type="simple">LPP</abbrev>
                  </td><td rowspan="1" colspan="1">32.0</td><td rowspan="1" colspan="1">31.6 (28.6–33.6)</td><td rowspan="1" colspan="1">34.0 (32.2–35.4)</td></tr><tr><td rowspan="1" colspan="1">
                    <abbrev xmlns:xlink="http://www.w3.org/1999/xlink" xlink:title="length of between pelvic-ﬁn base and anal-ﬁn origin" xlink:type="simple">LPA</abbrev>
                  </td><td rowspan="1" colspan="1">25.7</td><td rowspan="1" colspan="1">25.2 (24.2–26.9)</td><td rowspan="1" colspan="1">25.7 (24.9–27.3)</td></tr><tr><td rowspan="1" colspan="1">
                    <abbrev xmlns:xlink="http://www.w3.org/1999/xlink" xlink:title="depth of caudal peduncle" xlink:type="simple">DCP</abbrev>
                  </td><td rowspan="1" colspan="1">9.7</td><td rowspan="1" colspan="1">9.5 (9.0–10.8)</td><td rowspan="1" colspan="1">9.3 (8.8–9.6)</td></tr><tr><td rowspan="2" colspan="1">
              <bold>In % <abbrev xmlns:xlink="http://www.w3.org/1999/xlink" xlink:title="lateral head length" xlink:type="simple">HL</abbrev>; mean (range)</bold>
            </td><td rowspan="1" colspan="1">Snout length</td><td rowspan="1" colspan="1">35.9</td><td rowspan="1" colspan="1">36.4 (31.6–44.2)</td><td rowspan="1" colspan="1">43.0 (42.3–44.2)</td></tr><tr><td rowspan="1" colspan="1">Eye diameter</td><td rowspan="1" colspan="1">18.8</td><td rowspan="1" colspan="1">19.7 (17.9–21.9)</td><td rowspan="1" colspan="1">17.9 (17.7–18.1)</td></tr><tr><td rowspan="1" colspan="2">
              <bold><abbrev xmlns:xlink="http://www.w3.org/1999/xlink" xlink:title="prepelvic myotome number" xlink:type="simple">PMN</abbrev></bold>
            </td><td rowspan="1" colspan="1">14</td><td rowspan="1" colspan="1">14.0</td><td rowspan="1" colspan="1">14.0</td></tr></tbody></table><table-wrap-foot><fn><p>
                  <abbrev xmlns:xlink="http://www.w3.org/1999/xlink" xlink:type="simple">SL<def><p>, standard length</p></def></abbrev>; <abbrev xmlns:xlink="http://www.w3.org/1999/xlink" xlink:type="simple">HL<def><p>, lateral head length</p></def></abbrev>; <abbrev xmlns:xlink="http://www.w3.org/1999/xlink" xlink:type="simple">LPP<def><p>, length of between pectoral-ﬁn base and pelvic-ﬁn origin</p></def></abbrev>; <abbrev xmlns:xlink="http://www.w3.org/1999/xlink" xlink:type="simple">LPA<def><p>, length of between pelvic-ﬁn base and anal-ﬁn origin</p></def></abbrev>; <abbrev xmlns:xlink="http://www.w3.org/1999/xlink" xlink:type="simple">DCP<def><p>, depth of caudal peduncle</p></def></abbrev>; <abbrev xmlns:xlink="http://www.w3.org/1999/xlink" xlink:type="simple">PMN<def><p>, prepelvic myotome number</p></def></abbrev></p></fn></table-wrap-foot></table-wrap></tp:treatment-sec><tp:treatment-sec sec-type="Colouration"><title>Colouration.</title><p>Body yellowish white with dark brown pigmentation in fresh. A clear streak running from the tip of the snout to the occiput, crossing to the eye. Upper part <!--PageBreak-->of the head covered with amorphous spots; opercle and snout covered with amorphous patterns. Caudal and dorsal fins with 3–4 arcuate bars. Anal fin pigmented along fin rays. Upper spot at caudal base jet-black, size comparable to the eye diameter, lower spot at the caudal base relatively inconspicuous and small; upper and lower spots at the caudal base not connected. <bold><italic>Male out of spawning season</italic></bold> (Figs <xref ref-type="fig" rid="F3">3a</xref>, <xref ref-type="fig" rid="F5">5b</xref>). Body pigmentation organised in 1 dorsal and 4 lateral lines. Line L1 consisting of a series of 11–16, saddle or oval shaped blotches. Line L2 formed by a longitudinal jugged line or convex semicircular spots or chained small angular blotches, only present on dorsal part of body. Line L3 formed by a sharp longitudinal line or narrow dotted line, reaching to the post-dorsal body, with intermissive posterior part. Line L4 formed by narrow web like line or dots, reaching to dorsal body. Line L5 organised in 11–17 blotches from the upper part of the pectoral fin to the caudal-fin base; blotches roundish, frequently oblong or ovoid. <bold><italic>Male in the spawning season</italic></bold> (Fig. <xref ref-type="fig" rid="F5">5a</xref>). Line L4 not visible or formed by faint longitudinal line. Lines L3 and L5 well developed, forming longitudinal obvious stripes from the upper part of the pectoral-fin base to the caudal-fin base, often intermissive posterior part of L3. <bold><italic>Female</italic></bold> (Fig. <xref ref-type="fig" rid="F3">3b</xref>). Similar to males out of spawning season.</p></tp:treatment-sec><tp:treatment-sec sec-type="Sexual dimorphism"><title>Sexual dimorphism.</title><p>Males having a roundish lamina circularis at the base of the pectoral fins; females do not. Generally, the body size of females larger than that of males. Lines L3 and L5 of adult males well developed, forming longitudinal obvious stripes during the spawning season; females do not.</p><!--PageBreak--></tp:treatment-sec><tp:treatment-sec sec-type="Ploidy"><title>Ploidy.</title><p>Tetraploid (<xref ref-type="bibr" rid="B23">Takeno et al. 2010</xref>).</p></tp:treatment-sec><tp:treatment-sec sec-type="Etymology"><title>Etymology.</title><p>The specific name is dedicated to Mr. Makoto Takeno, the discoverer of this spined loach.</p></tp:treatment-sec><tp:treatment-sec sec-type="Distribution"><title>Distribution.</title><p>Tango District, Kyoto prefecture, Honshu Island, Japan.</p></tp:treatment-sec><tp:treatment-sec sec-type="Habitat and biology"><title>Habitat and biology.</title><p>This species inhabits sandy-mud bottoms of the middle and lower reaches of rivers (Fig. <xref ref-type="fig" rid="F2">2</xref>). Life histories are unknown.</p></tp:treatment-sec><tp:treatment-sec sec-type="mtDNA cytb sequence"><title>mtDNA cyt<italic>b</italic> sequence.</title><p><ext-link xmlns:xlink="http://www.w3.org/1999/xlink" ext-link-type="gen" xlink:href="AB533231" xlink:type="simple">AB533231</ext-link>–<ext-link xmlns:xlink="http://www.w3.org/1999/xlink" ext-link-type="gen" xlink:href="AB533234" xlink:type="simple">AB533234</ext-link> (<xref ref-type="bibr" rid="B23">Takeno et al. 2010</xref>).</p></tp:treatment-sec><tp:treatment-sec sec-type="Japanese name"><title>Japanese name.</title><p>Tango-suji-shima-dojyô (<xref ref-type="bibr" rid="B18">Nakajima et al. 2012</xref>).</p></tp:treatment-sec><tp:treatment-sec sec-type="Comparison"><title>Comparison.</title><p>This new species is distinguished from nine species of <italic><tp:taxon-name><tp:taxon-name-part taxon-name-part-type="genus">Cobitis</tp:taxon-name-part></tp:taxon-name></italic> in the Japanese archipelago (<italic><tp:taxon-name><tp:taxon-name-part taxon-name-part-type="genus">Cobitis</tp:taxon-name-part> <tp:taxon-name-part taxon-name-part-type="species">biwae</tp:taxon-name-part></tp:taxon-name></italic>, <italic><tp:taxon-name><tp:taxon-name-part taxon-name-part-type="genus">Cobitis</tp:taxon-name-part> <tp:taxon-name-part taxon-name-part-type="species">striata</tp:taxon-name-part></tp:taxon-name></italic>, <italic><tp:taxon-name><tp:taxon-name-part taxon-name-part-type="genus">Cobitis</tp:taxon-name-part> <tp:taxon-name-part taxon-name-part-type="species">matsubarae</tp:taxon-name-part></tp:taxon-name></italic>, <italic><tp:taxon-name><tp:taxon-name-part taxon-name-part-type="genus">Cobitis</tp:taxon-name-part> <tp:taxon-name-part taxon-name-part-type="species">takatsuensis</tp:taxon-name-part></tp:taxon-name></italic>, <italic><tp:taxon-name><tp:taxon-name-part taxon-name-part-type="genus">Cobitis</tp:taxon-name-part> <tp:taxon-name-part taxon-name-part-type="species">shikokuensis</tp:taxon-name-part></tp:taxon-name></italic>, <italic><tp:taxon-name><tp:taxon-name-part taxon-name-part-type="genus">Cobitis</tp:taxon-name-part> <tp:taxon-name-part taxon-name-part-type="species">magnostriata</tp:taxon-name-part></tp:taxon-name></italic>, <italic><tp:taxon-name><tp:taxon-name-part taxon-name-part-type="genus">Cobitis</tp:taxon-name-part> <tp:taxon-name-part taxon-name-part-type="species">minamorii</tp:taxon-name-part></tp:taxon-name></italic>, <italic><tp:taxon-name><tp:taxon-name-part taxon-name-part-type="genus">Cobitis</tp:taxon-name-part> <tp:taxon-name-part taxon-name-part-type="species">kaibarai</tp:taxon-name-part></tp:taxon-name></italic> and <italic><tp:taxon-name><tp:taxon-name-part taxon-name-part-type="genus">Cobitis</tp:taxon-name-part> <tp:taxon-name-part taxon-name-part-type="species">sakahoko</tp:taxon-name-part></tp:taxon-name></italic>) by a combination of the following character states: a short maxillary barbel equaling in length the eye diameter (vs. longer than the eye diameter in <italic><tp:taxon-name><tp:taxon-name-part taxon-name-part-type="genus">Cobitis</tp:taxon-name-part> <tp:taxon-name-part taxon-name-part-type="species">matsubarae</tp:taxon-name-part></tp:taxon-name></italic>, <italic><tp:taxon-name><tp:taxon-name-part taxon-name-part-type="genus">Cobitis</tp:taxon-name-part> <tp:taxon-name-part taxon-name-part-type="species">takatsuensis</tp:taxon-name-part></tp:taxon-name></italic>, <italic><tp:taxon-name><tp:taxon-name-part taxon-name-part-type="genus">Cobitis</tp:taxon-name-part> <tp:taxon-name-part taxon-name-part-type="species">shikokuensis</tp:taxon-name-part></tp:taxon-name></italic> and <italic><tp:taxon-name><tp:taxon-name-part taxon-name-part-type="genus">Cobitis</tp:taxon-name-part> <tp:taxon-name-part taxon-name-part-type="species">sakahoko</tp:taxon-name-part></tp:taxon-name></italic>); a simple roundish lamina circularis (vs. beak-shaped or narrow in <italic><tp:taxon-name><tp:taxon-name-part taxon-name-part-type="genus">Cobitis</tp:taxon-name-part> <tp:taxon-name-part taxon-name-part-type="species">biwae</tp:taxon-name-part></tp:taxon-name></italic>; quite narrow in <italic><tp:taxon-name><tp:taxon-name-part taxon-name-part-type="genus">Cobitis</tp:taxon-name-part> <tp:taxon-name-part taxon-name-part-type="species">takatsuensis</tp:taxon-name-part></tp:taxon-name></italic> and <italic><tp:taxon-name><tp:taxon-name-part taxon-name-part-type="genus">Cobitis</tp:taxon-name-part> <tp:taxon-name-part taxon-name-part-type="species">shikokuensis</tp:taxon-name-part></tp:taxon-name></italic>; rectangular with a neck in <italic><tp:taxon-name><tp:taxon-name-part taxon-name-part-type="genus">Cobitis</tp:taxon-name-part> <tp:taxon-name-part taxon-name-part-type="species">sakahoko</tp:taxon-name-part></tp:taxon-name></italic>); a narrow <abbrev xmlns:xlink="http://www.w3.org/1999/xlink" xlink:title="upper segments of the first branched ray of the pectoral fin" xlink:type="simple">USP</abbrev> (vs. broad in <italic><tp:taxon-name><tp:taxon-name-part taxon-name-part-type="genus">Cobitis</tp:taxon-name-part> <tp:taxon-name-part taxon-name-part-type="species">matsubarae</tp:taxon-name-part></tp:taxon-name></italic>, <italic><tp:taxon-name><tp:taxon-name-part taxon-name-part-type="genus">Cobitis</tp:taxon-name-part> <tp:taxon-name-part taxon-name-part-type="species">takatsuensis</tp:taxon-name-part></tp:taxon-name></italic>, <italic><tp:taxon-name><tp:taxon-name-part taxon-name-part-type="genus">Cobitis</tp:taxon-name-part> <tp:taxon-name-part taxon-name-part-type="species">shikokuensis</tp:taxon-name-part></tp:taxon-name></italic>, <italic><tp:taxon-name><tp:taxon-name-part taxon-name-part-type="genus">Cobitis</tp:taxon-name-part> <tp:taxon-name-part taxon-name-part-type="species">magnostriata</tp:taxon-name-part></tp:taxon-name></italic> and <italic><tp:taxon-name><tp:taxon-name-part taxon-name-part-type="genus">Cobitis</tp:taxon-name-part> <tp:taxon-name-part taxon-name-part-type="species">sakahoko</tp:taxon-name-part></tp:taxon-name></italic>); <abbrev xmlns:xlink="http://www.w3.org/1999/xlink" xlink:title="prepelvic myotome number" xlink:type="simple">PMN</abbrev> 14 (vs. commonly 12 in <italic><tp:taxon-name><tp:taxon-name-part taxon-name-part-type="genus">Cobitis</tp:taxon-name-part> <tp:taxon-name-part taxon-name-part-type="species">minamorii</tp:taxon-name-part></tp:taxon-name></italic>; commonly 13 in <italic><tp:taxon-name><tp:taxon-name-part taxon-name-part-type="genus">Cobitis</tp:taxon-name-part> <tp:taxon-name-part taxon-name-part-type="species">striata</tp:taxon-name-part></tp:taxon-name></italic> and <italic><tp:taxon-name><tp:taxon-name-part taxon-name-part-type="genus">Cobitis</tp:taxon-name-part> <tp:taxon-name-part taxon-name-part-type="species">kaibarai</tp:taxon-name-part></tp:taxon-name></italic>); a L5 formed of blotches out of spawning <!--PageBreak-->season (vs. stripe-like in and out of spawning season in <italic><tp:taxon-name><tp:taxon-name-part taxon-name-part-type="genus">Cobitis</tp:taxon-name-part> <tp:taxon-name-part taxon-name-part-type="species">takatsuensis</tp:taxon-name-part></tp:taxon-name></italic> and <italic><tp:taxon-name><tp:taxon-name-part taxon-name-part-type="genus">Cobitis</tp:taxon-name-part> <tp:taxon-name-part taxon-name-part-type="species">magnostriata</tp:taxon-name-part></tp:taxon-name></italic>); both spots at caudal base obvious (vs. lower spot inconspicuous in <italic><tp:taxon-name><tp:taxon-name-part taxon-name-part-type="genus">Cobitis</tp:taxon-name-part> <tp:taxon-name-part taxon-name-part-type="species">striata</tp:taxon-name-part></tp:taxon-name></italic> and <italic><tp:taxon-name><tp:taxon-name-part taxon-name-part-type="genus">Cobitis</tp:taxon-name-part> <tp:taxon-name-part taxon-name-part-type="species">kaibarai</tp:taxon-name-part></tp:taxon-name></italic>); and ploidy tetraploid (vs. diploid in <italic><tp:taxon-name><tp:taxon-name-part taxon-name-part-type="genus">Cobitis</tp:taxon-name-part> <tp:taxon-name-part taxon-name-part-type="species">striata</tp:taxon-name-part></tp:taxon-name></italic>, <italic><tp:taxon-name><tp:taxon-name-part taxon-name-part-type="genus">Cobitis</tp:taxon-name-part> <tp:taxon-name-part taxon-name-part-type="species">takatsuensis</tp:taxon-name-part></tp:taxon-name></italic>, <italic><tp:taxon-name><tp:taxon-name-part taxon-name-part-type="genus">Cobitis</tp:taxon-name-part> <tp:taxon-name-part taxon-name-part-type="species">shikokuensis</tp:taxon-name-part></tp:taxon-name></italic>, <italic><tp:taxon-name><tp:taxon-name-part taxon-name-part-type="genus">Cobitis</tp:taxon-name-part> <tp:taxon-name-part taxon-name-part-type="species">minamorii</tp:taxon-name-part></tp:taxon-name></italic> and <italic><tp:taxon-name><tp:taxon-name-part taxon-name-part-type="genus">Cobitis</tp:taxon-name-part> <tp:taxon-name-part taxon-name-part-type="species">kaibarai</tp:taxon-name-part></tp:taxon-name></italic>). These comparative data were summarised from <xref ref-type="bibr" rid="B17">Nakajima and Suzawa (2016)</xref>.</p></tp:treatment-sec><tp:treatment-sec sec-type="Remarks"><title>Remarks.</title><p>Till date, <italic><tp:taxon-name><tp:taxon-name-part taxon-name-part-type="genus">Cobitis</tp:taxon-name-part> <tp:taxon-name-part taxon-name-part-type="species">takenoi</tp:taxon-name-part></tp:taxon-name></italic> has only been found in one small river system, and the habitat is under threat from river improvement. In addition, some threatened freshwater fishes are captured and sold illegally in Japan (e.g. <italic><tp:taxon-name><tp:taxon-name-part taxon-name-part-type="genus">Parabotia</tp:taxon-name-part> <tp:taxon-name-part taxon-name-part-type="species">curtus</tp:taxon-name-part></tp:taxon-name></italic>, <xref ref-type="bibr" rid="B24">Watanabe et al. 2015</xref>), and this new species is similarly at the risk of being commercially overfished for the ornamental fish market (<xref ref-type="bibr" rid="B23">Takeno et al. 2010</xref>). Therefore, the species is ranked as a <abbrev xmlns:xlink="http://www.w3.org/1999/xlink" xlink:type="simple"><def><p>critically endangered species </p></def>(CR)</abbrev> – as <italic><tp:taxon-name><tp:taxon-name-part taxon-name-part-type="genus">Cobitis</tp:taxon-name-part></tp:taxon-name></italic> sp. – in the Japanese Red List (<xref ref-type="bibr" rid="B11">Kitagawa 2015</xref>). The distribution pattern, suitable habitat and life history of this species are not well-known. Basic biological investigations are required for its effective conservation.</p></tp:treatment-sec><tp:treatment-sec><!--Section generated to contain objects referenced in tp:taxon-treatment.--><fig id="F2" position="float" orientation="portrait"><label>Figure 2.</label><caption><p>Habitat of <italic><tp:taxon-name><tp:taxon-name-part taxon-name-part-type="genus">Cobitis</tp:taxon-name-part> <tp:taxon-name-part taxon-name-part-type="species">takenoi</tp:taxon-name-part></tp:taxon-name></italic> sp. n.</p></caption><graphic xmlns:xlink="http://www.w3.org/1999/xlink" xlink:href="zookeys-568-119-g002.jpg" position="float" orientation="portrait" xlink:type="simple" id="oo_79532.jpg"/></fig></tp:treatment-sec><ref-list><ref id="B23"><mixed-citation xmlns:xlink="http://www.w3.org/1999/xlink" xlink:type="simple">
          <person-group><name name-style="western"><surname>Takeno</surname><given-names>M</given-names></name><name name-style="western"><surname>Kashiwagi</surname><given-names>S</given-names></name><name name-style="western"><surname>Kitagawa</surname><given-names>T</given-names></name></person-group> (<year>2010</year>) <article-title>A distinctive allotetraploid spined loach population (genus <italic><tp:taxon-name><tp:taxon-name-part taxon-name-part-type="genus">Cobitis</tp:taxon-name-part></tp:taxon-name></italic>) from Tango District, Kyoto Prefecture, Japan.</article-title> <source>Japanese Journal of Ichthyology</source> <volume>57</volume>: <fpage>105</fpage>–<lpage>112</lpage>.</mixed-citation></ref><ref id="B18"><mixed-citation xmlns:xlink="http://www.w3.org/1999/xlink" xlink:type="simple">
          <person-group><name name-style="western"><surname>Nakajima</surname><given-names>J</given-names></name><name name-style="western"><surname>Suzawa</surname><given-names>Y</given-names></name><name name-style="western"><surname>Shimizu</surname><given-names>T</given-names></name><name name-style="western"><surname>Saitoh</surname><given-names>K</given-names></name></person-group> (<year>2012</year>) <article-title>Proposal of standard Japanese names for Japanese loaches in the genus <italic><tp:taxon-name><tp:taxon-name-part taxon-name-part-type="genus">Cobitis</tp:taxon-name-part></tp:taxon-name></italic> (<tp:taxon-name><tp:taxon-name-part taxon-name-part-type="family">Cobitidae</tp:taxon-name-part></tp:taxon-name>).</article-title> <source>Japanese Journal of Ichthyology</source> <volume>59</volume>: <fpage>86</fpage>–<lpage>95</lpage>.</mixed-citation></ref><ref id="B6"><mixed-citation xmlns:xlink="http://www.w3.org/1999/xlink" xlink:type="simple">
          <person-group><name name-style="western"><surname>Hosoya</surname><given-names>K</given-names></name></person-group> (<year>2013</year>) <article-title><tp:taxon-name><tp:taxon-name-part taxon-name-part-type="family">Cobitidae</tp:taxon-name-part></tp:taxon-name>.</article-title> In: <person-group><name name-style="western"><surname>Nakabo</surname><given-names>T</given-names></name></person-group> (<role>Ed.</role>) <source>Fishes of Japan with Pictorial Keys to the Species</source>, <edition>Third Edition</edition>. <publisher-name>Tokai University Press</publisher-name>, <publisher-loc>Hadano</publisher-loc>, <fpage>328</fpage>–<lpage>334</lpage>.</mixed-citation></ref><ref id="B9"><mixed-citation xmlns:xlink="http://www.w3.org/1999/xlink" xlink:type="simple">
          <person-group><name name-style="western"><surname>Kawase</surname><given-names>S</given-names></name></person-group> (<year>2015</year>) <article-title>Tango-suji-shima-dojyô.</article-title> In: <person-group><name name-style="western"><surname>Hosoya</surname><given-names>K</given-names></name></person-group> (<role>Ed.</role>) <source>Freshwater Fishes of Japan</source>. <publisher-name>Yama-Kei Publishers</publisher-name>, <publisher-loc>Tokyo</publisher-loc>, <lpage>181</lpage>.</mixed-citation></ref><ref id="B16"><mixed-citation xmlns:xlink="http://www.w3.org/1999/xlink" xlink:type="simple">
          <person-group><name name-style="western"><surname>Nakajima</surname><given-names>J</given-names></name></person-group> (<year>2012</year>) <article-title>Taxonomic study of the <italic><tp:taxon-name><tp:taxon-name-part taxon-name-part-type="genus">Cobitis</tp:taxon-name-part> <tp:taxon-name-part taxon-name-part-type="species">striata</tp:taxon-name-part></tp:taxon-name></italic> complex (<tp:taxon-name><tp:taxon-name-part taxon-name-part-type="order">Cypriniformes</tp:taxon-name-part></tp:taxon-name>, <tp:taxon-name><tp:taxon-name-part taxon-name-part-type="family">Cobitidae</tp:taxon-name-part></tp:taxon-name>) in Japan.</article-title> <source>Zootaxa</source> <volume>3586</volume>: <fpage>103</fpage>–<lpage>130</lpage>.</mixed-citation></ref><ref id="B17"><mixed-citation xmlns:xlink="http://www.w3.org/1999/xlink" xlink:type="simple">
          <person-group><name name-style="western"><surname>Nakajima</surname><given-names>J</given-names></name><name name-style="western"><surname>Suzawa</surname><given-names>Y</given-names></name></person-group> (<year>2016</year>) <article-title><italic><tp:taxon-name><tp:taxon-name-part taxon-name-part-type="genus">Cobitis</tp:taxon-name-part> <tp:taxon-name-part taxon-name-part-type="species">sakahoko</tp:taxon-name-part></tp:taxon-name></italic>, a new species of spined loach (<tp:taxon-name><tp:taxon-name-part taxon-name-part-type="order">Cypriniformes</tp:taxon-name-part></tp:taxon-name>: <tp:taxon-name><tp:taxon-name-part taxon-name-part-type="family">Cobitidae</tp:taxon-name-part></tp:taxon-name>) from southern Kyushu Island, Japan.</article-title> <source>Ichthyological Research</source> <volume>63</volume>: <fpage>68</fpage>–<lpage>78</lpage>. doi: <ext-link xlink:type="simple" ext-link-type="doi" xlink:href="10.1007/s10228-015-0476-5">10.1007/s10228-015-0476-5</ext-link></mixed-citation></ref><ref id="B24"><mixed-citation xmlns:xlink="http://www.w3.org/1999/xlink" xlink:type="simple">
          <person-group><name name-style="western"><surname>Watanabe</surname><given-names>K</given-names></name><name name-style="western"><surname>Abe</surname><given-names>T</given-names></name><name name-style="western"><surname>Iwata</surname><given-names>A</given-names></name><name name-style="western"><surname>Shimizu</surname><given-names>T</given-names></name><name name-style="western"><surname>Hosoya</surname><given-names>K</given-names></name></person-group> (<year>2015</year>) <article-title><italic><tp:taxon-name><tp:taxon-name-part taxon-name-part-type="genus">Parabotia</tp:taxon-name-part> <tp:taxon-name-part taxon-name-part-type="species">curtus</tp:taxon-name-part></tp:taxon-name></italic>.</article-title> <source>The IUCN Red List of Threatened Species</source> <volume>2015</volume>: <elocation-id>e.T11661A83606443</elocation-id>. doi: <ext-link xlink:type="simple" ext-link-type="doi" xlink:href="10.2305/IUCN.UK.2015-4.RLTS.T11661A83606443.en">10.2305/IUCN.UK.2015-4.RLTS.T11661A83606443.en</ext-link></mixed-citation></ref><ref id="B11"><mixed-citation xmlns:xlink="http://www.w3.org/1999/xlink" xlink:type="simple">
          <person-group><name name-style="western"><surname>Kitagawa</surname><given-names>T</given-names></name></person-group> (<year>2015</year>) <article-title>Tango-suji-shima-dojyô.</article-title> In: <person-group><name name-style="western"><surname>Ministry</surname><given-names>of the Environment</given-names></name></person-group> (<role>Ed.</role>) <source>Red Data Book 2014 –Threatened Wildlife of Japan–, Volume 4, <tp:taxon-name><tp:taxon-name-part taxon-name-part-type="class">Pisces</tp:taxon-name-part></tp:taxon-name> –Brackish and Fresh Water Fishes</source>. <publisher-name>GYOSEI Corporation</publisher-name>, <publisher-loc>Tokyo</publisher-loc>, <fpage>48</fpage>–<lpage>49</lpage>.</mixed-citation></ref></ref-list></tp:taxon-treatment>
